# Supplementary material for: Visual light perceptions caused by medical linear accelerator: Findings of machine-learning algorithms in a prospective questionnaire-based case–control study
Source: PLoS One. 2021 Feb 25;16(2):e0247597. doi: 10.1371/journal.pone.0247597 (PMC7906346; doi:10.1371/journal.pone.0247597)
Supplement: S1 Dataset — (CSV) [file pone.0247597.s001.csv]

N	Sex	Energy	Fraction Dose	Visual Light Perceptions	Retina Fraction Dose	Optic Nerve Fraction Dose	Optic Chiasma Fraction Dose	Lateral Geniculate Nucleus Fraction Dose	Visual Cortex Fraction Dose	Age
P-01	M	6MV	250	Yes	52.358333	102.708333	118.725	130.595833	89.658333	<65
P-01	M	6MV	250	Yes	9.3625	32.216667	68.758333	74.8125	25.525	<65
P-01	M	6MV	250	Yes	25.379167	51.533333	88.966667	71.529167	29.708333	<65
P-02	M	6MV	300	Yes	67.85	50.24	97.873333	100.56	99.883333	<65
P-02	M	6MV	300	No	0.036667	0.043333	0.06	0.06	0.056667	<65
P-02	M	6MV	300	No	0.036667	0.05	0.06	0.063333	0.056667	<65
P-02	M	6MV	300	No	0.37	1.293333	11.606667	11.97	10.053333	<65
P-02	M	6MV	300	Yes	57.016667	92.27	89.04	90.566667	92	<65
P-02	M	6MV	300	No	0.04	0.056667	0.073333	0.063333	0.053333	<65
P-02	M	6MV	300	No	0.043333	0.056667	0.073333	0.063333	0.046667	<65
P-03	M	6MV	200	Yes	14.736364	18.956818	31.136364	68.875	73.247727	<65
P-03	M	6MV	200	Yes	11.736364	13.520455	3.118182	57.709091	43.993182	<65
P-04	M	10MV	250	No	70.329167	121.433333	128.875	129.983333	133.675	<65
P-04	M	10MV	250	No	49.945833	126.729167	128.616667	129.891667	133.808333	<65
P-05	M	10MV	200	No	3.813636	4.115909	70.154545	3.504545	15.922727	?65
P-05	M	10MV	200	No	3.065909	3.375	18.486364	3.315909	16.418182	?65
P-06	M	6MV	212.1	No	0	0	0	0.316667	0.772917	<65
P-06	M	6MV	212.1	Yes	5.054167	6.610417	6.583333	9.65	4.752083	<65
P-06	M	6MV	212.1	Yes	4.377083	6.083333	8.841667	15.497917	3.2375	<65
P-06	M	6MV	212.1	No	4.041667	5.627083	6.795833	14.654167	3.877083	<65
P-07	M	10MV	300	No	1.983333	3.945833	18.566667	18.175	22.7375	?65
P-07	M	6MV	300	No	14.758333	87.904167	96.783333	99.4875	101.4	?65
P-07	M	6MV	300	No	1.204167	4.145833	8.991667	18.1625	15.133333	?65
P-07	M	6MV	300	No	2.070833	2.295833	3.558333	7.058333	4.3875	?65
P-07	M	6MV	300	No	26.375	82.808333	95.85	97.008333	102.670833	?65
P-07	M	6MV	300	No	4.3125	13.329167	35.466667	22.283333	16.179167	?65
P-08	F	6MV	200	Yes	18.731667	34.898333	44.69	8.771667	1.025	<65
P-08	F	6MV	200	Yes	18.073333	33.415	69.243333	21.708333	3.525	<65
P-08	F	6MV	200	Yes	11.966667	28.8	60.876667	14.006667	2.321667	<65
P-09	M	6MV	214.3	Yes	1.201786	0.953571	1.571429	1.003571	0.194643	<65
P-09	M	6MV	214.3	Yes	1.639286	1.682143	1.457143	0.307143	0.180357	<65
P-09	M	6MV	214.3	Yes	1.673214	2.260714	2.114286	1.110714	0.408929	<65
P-09	M	6MV	214.3	Yes	0.778571	1.042857	1.1	1.116071	1.085714	<65
P-09	M	6MV	214.3	Yes	1.701786	1.621429	1.260714	0.330357	0.194643	<65
P-09	M	6MV	214.3	Yes	1.498214	1.475	0.535714	0.289286	0.173214	<65
P-09	M	6MV	214.3	Yes	1.923214	2.032143	2.028571	1.528571	0.858929	<65
P-10	F	6MV	300	No	67.675	151.355	153.7	157.1	158.655	?65
P-10	F	6MV	300	No	82.3	156.61	157.1	157.46	167.41	?65
P-11	M	6MV	200	Yes	104.970833	104.095833	101.033333	103.904167	107.270833	<65
P-11	M	6MV	200	Yes	103.3875	102.425	112.4	102.208333	107.2625	<65
P-12	F	10MV	250	Yes	81.2375	86.9975	87.115	89.5825	90.835	<65
P-12	F	10MV	250	Yes	80.88	85.9075	86.05	88.9575	93.29	<65
P-13	M	6MV	130	Yes	0.775	0.845	0.84	0.45	0.13	<65
P-13	M	6MV	130	Yes	0.665	0.78	0.91	1.025	0.94	<65
P-13	M	6MV	130	Yes	0.815	1.02	1.58	2.235	2.205	<65
P-13	M	6MV	130	Yes	1.16	1.415	2.57	1.23	0.43	<65
P-13	M	6MV	130	Yes	1.345	1.36	1.1	0.33	0.085	<65
P-13	M	6MV	130	Yes	1.035	1.02	0.8	0.48	0.17	<65
P-13	M	6MV	130	No	0	0	0	0	0	<65
P-13	M	6MV	130	No	0	0	0	0	0	<65
P-14	M	6MV	180	Yes	17.276	22.588	1.28	0.568	0.11	?65
P-14	M	6MV	180	Yes	43.592	39.416	1.22	0.568	0.22	?65
P-14	M	6MV	180	Yes	27.898	33.156	1.548	0.616	0.258	?65
P-15	M	6MV	200	Yes	8.5	13.991667	26.275	46.175	33.554167	<65
P-15	M	6MV	200	Yes	11.366667	17.920833	46.208333	79.875	53.191667	<65
P-15	M	6MV	200	Yes	0.183333	0.195833	0.266667	0.345833	0.408333	<65
P-16	M	10MV	200	No	48.8	96.09	99.666667	101.413333	105.15	<65
P-16	M	10MV	200	No	49.453333	101.84	103.206667	104.786667	108.276667	<65
P-17	F	10MV	200	Yes	108.26	63.69	0.7	0.605	0.14	<65
P-17	F	10MV	200	Yes	106.52	50.94	0.53	0.62	0.145	<65
P-18	M	6MV	200	Yes	4.598	6.308	6.368	3.688	2.4	<65
P-18	M	6MV	200	Yes	5.178	8.286	6.996	3.56	2.302	<65
P-19	F	6MV	300	Yes	70.354167	128.8	127.833333	130.466667	135.383333	?65
P-19	F	6MV	300	Yes	59.670833	125.691667	129.1	128.779167	136.508333	?65
P-19	F	10MV	300	No	0.0125	0.0125	0.016667	0.016667	0.008333	?65
P-19	F	10MV	300	No	0.004167	0.004167	0.008333	0.016667	0.008333	?65
P-19	F	10MV	300	No	0.004167	0.004167	0.008333	0.016667	0.008333	?65
P-19	F	10MV	300	No	0.0125	0.0125	0.008333	0.016667	0.008333	?65
P-20	M	6MV	200	No	3.031818	3.606818	5.459091	5.929545	4.736364	<65
P-20	M	6MV	200	No	2.618182	3.204545	5.85	6.147727	5.122727	<65
P-21	F	10MV	250	No	40.675	104.7	123.591667	125.429167	126.845833	?65
P-21	F	10MV	250	No	38.404167	98.154167	119.875	119.8125	122.854167	?65
P-21	F	10MV	250	No	1.358333	2.845833	9.666667	10.041667	4.391667	?65
P-22	F	6MV	250	No	60.975	112.435	122.64	124.375	128.315	<65
P-22	F	6MV	250	No	64.15	101.09	119.76	121.155	124.3	<65
P-22	F	6MV	250	No	30.225	3.68	9.96	9.87	4.28	<65
P-23	M	6MV	250	Yes	34.316667	118.320833	123.425	123.933333	122.720833	<65
P-23	M	6MV	250	Yes	50.233333	134.191667	132.925	133.329167	138.1875	<65
P-24	M	6MV	300	No	27.16	99.205	152.96	150.315	158.845	?65
P-24	M	6MV	300	No	27.065	106.56	152.43	152.32	154.065	?65
P-25	M	10MV	200	Yes	71.67	102.63	103.46	103.16	106.483333	?65
P-25	M	10MV	200	Yes	73.55	104.366667	104.22	104.673333	105.25	?65
P-26	F	10MV	250	No	102.591667	125.2875	126.308333	128.091667	131.6	<65
P-26	F	10MV	250	No	95.791667	123.704167	127.658333	129.741667	133.995833	<65
P-27	M	6MV	200	No	1.003333	1.011667	0.873333	0.601667	0.22	<65
P-27	M	6MV	200	No	0.616667	1.115	0.806667	0.428333	0.083333	<65
P-27	M	6MV	200	No	1.138333	1.356667	2.143333	2.681667	3.153333	<65
P-27	M	6MV	200	No	1.04	1.165	1.416667	1.513333	1.24	<65
P-27	M	6MV	200	No	0.878333	0.926667	0.853333	0.585	0.215	<65
P-27	M	6MV	200	No	0.803333	0.775	0.743333	0.478333	0.136667	<65
P-28	M	6MV	200	No	0.026786	0.0375	0.139286	0.223214	0.421429	<65
P-28	M	6MV	200	Yes	1.730357	1.792857	1.992857	1.6375	1.017857	<65
P-28	M	10MV	200	No	0.008929	0.025	0.075	0.0625	0	<65
P-28	M	6MV	200	Yes	1.225	1.253571	1.478571	1.255357	0.853571	<65
P-28	M	6MV	200	Yes	1.116071	1.225	1.375	1.196429	0.803571	<65
P-29	F	6MV	300	No	0.88	1.755	1.13	1.21	1.13	<65
P-29	F	6MV	300	No	0.13	0.17	1.61	1.17	1.31	<65
P-29	F	10MV	300	Yes	19.255	51.755	102.98	106.23	106.225	<65
P-29	F	6MV	300	No	0.08	0.13	0.28	1.835	1.42	<65
P-29	F	6MV	300	No	0.035	0.045	0.06	0.07	0.085	<65
P-29	F	10MV	300	Yes	15.455	37.085	99.24	102.67	101.03	<65
P-29	F	6MV	300	No	0.02	0.025	0.05	0.105	0.31	<65
P-30	M	6MV	200	Yes	12.16	14.142	24.896	13.354	17.602	<65
P-30	M	6MV	200	Yes	0.798	1.036	8.652	30.78	2.18	<65
P-30	M	6MV	200	Yes	0.362	0.488	1.172	33.61	14.584	<65
P-30	M	6MV	200	Yes	0.608	0.91	1.608	19.25	27.756	<65
P-30	M	10MV	200	Yes	0.386	0.52	1.024	25.456	19.42	<65
P-31	F	10MV	300	No	88.875	153.36	152.68	153.535	157.155	<65
P-31	F	10MV	300	No	95.445	150.385	154.28	154.085	156.71	<65
P-32	F	6MV	250	No	2.2625	2.204167	2.033333	1.7875	1.35	?65
P-32	F	6MV	250	No	4.820833	4.554167	3.591667	3.233333	2.1875	?65
P-32	F	6MV	250	No	2.304167	2.233333	1.808333	1.6875	1.233333	?65
P-33	F	6MV	200	No	1.865909	2.793182	21.163636	57.247727	31.206818	?65
P-33	F	6MV	200	No	18.302273	30.004545	40.65	47.070455	7.334091	?65
P-33	F	6MV	200	No	3.593182	14.470455	18.227273	36.075	3.943182	?65
P-34	M	6MV	212.1	No	0.30303	0.298485	0.321212	0.181818	0.060606	<65
P-34	M	6MV	212.1	No	0.828788	0.866667	1.018182	0.683333	0.298485	<65
P-34	M	6MV	212.1	No	0.371212	0.425758	0.521212	0.330303	0.177273	<65
P-34	M	6MV	212.1	No	0.121212	0.154545	0.233333	0.259091	0.278788	<65
P-34	M	6MV	212.1	No	0.695455	0.780303	1.063636	1.030303	1.031818	<65
P-34	M	6MV	212.1	No	0.266667	0.322727	0.49697	0.528788	0.577273	<65
P-34	M	6MV	212.1	No	0.384848	0.448485	0.572727	0.375758	0.2	<65
P-34	M	6MV	212.1	No	0.587879	0.624242	0.69697	0.443939	0.207576	<65
P-34	M	6MV	212.1	No	0.55	0.533333	0.6	0.339394	0.136364	<65
P-35	F	6MV	210	No	3.192424	2.960606	3.418182	2.665152	1.595455	<65
P-35	F	6MV	210	No	2.460606	3.584848	4.639394	3.471212	2.381818	<65
P-35	F	6MV	210	No	0.180303	0.187879	0.245455	0.172727	0.113636	<65
P-35	F	6MV	210	No	2.033333	2.465152	3.633333	2.851515	2.175758	<65
P-35	F	6MV	210	No	0.15303	0.162121	0.20303	0.151515	0.09697	<65
P-36	M	10MV	200	No	21.993333	54.996667	73.466667	90.58	30.256667	?65
P-36	M	10MV	200	No	26.963333	56.22	127.753333	72.843333	36.376667	?65
P-36	M	10MV	200	No	18.056667	57.66	71.56	57.84	20.356667	?65
P-37	M	6MV	210	No	3.692424	4.827273	4.909091	3.601515	5.531818	<65
P-37	M	6MV	210	No	4.613636	5.719697	4.909091	4.725758	7.578788	<65
P-37	M	6MV	210	No	0.25	0.29697	6.412121	0.259091	0.143939	<65
P-37	M	6MV	210	No	2.439394	3.089394	0.30303	2.977273	3.677273	<65
P-37	M	6MV	210	No	0.231818	0.274242	3.578788	0.254545	0.145455	<65
P-38	M	6MV	206.9	No	0.508621	0.5	0.434483	0.206897	0.074138	<65
P-38	M	6MV	206.9	No	0.817241	0.987931	1.172414	1.060345	0.163793	<65
P-38	M	6MV	206.9	No	1.231034	1.6	0.682759	0.387931	0.218966	<65
P-38	M	6MV	206.9	No	0.501724	0.593103	0.896552	0.893103	0.810345	<65
P-38	M	6MV	206.9	No	0.505172	0.584483	0.731034	0.746552	0.572414	<65
P-38	M	6MV	206.9	No	0.043103	0.051724	0.096552	0.118966	0.1	<65
P-38	M	6MV	206.9	No	1.415517	1.687931	0.724138	0.42931	0.258621	<65
P-38	M	6MV	206.9	No	1.05	1.189655	1.848276	0.662069	0.277586	<65
P-38	M	6MV	206.9	No	0.277586	0.260345	0.224138	0.165517	0.077586	<65
P-39	M	6MV	200	Yes	57.065	48.545	37.52	18.855	10.915	<65
P-39	M	6MV	200	Yes	24.015	167.91	19.77	12.78	4.845	<65
P-40	M	6MV	250	No	0.0625	0.0875	0.216667	0.333333	0.333333	<65
P-40	M	6MV	250	No	0.029167	0.108333	0.25	0.195833	0.083333	<65
P-41	M	6MV	200	No	0.758929	0.807143	1.064286	0.676786	0.469643	<65
P-41	M	6MV	200	No	0.282143	0.323214	0.514286	0.339286	0.216071	<65
P-41	M	6MV	200	No	0.383929	0.4375	0.592857	0.5	0.385714	<65
P-41	M	6MV	200	No	0.603571	0.660714	0.935714	0.857143	0.785714	<65
P-41	M	6MV	200	No	0.360714	0.423214	0.642857	0.605357	0.494643	<65
P-41	M	6MV	200	No	0.257143	0.298214	0.478571	0.325	0.217857	<65
P-41	M	6MV	200	No	0.801786	0.816071	1.003571	0.571429	0.319643	<65
P-42	M	6MV	250	Yes	91.745833	126.041667	126.216667	129.083333	128.9	<65
P-42	M	6MV	250	Yes	110.545833	127.425	128.6	128.841667	135.6875	<65
P-43	M	6MV	200	No	0.5625	0.523214	0.535714	0.382143	0.192857	<65
P-43	M	6MV	200	No	0.923214	0.932143	0.992857	0.708929	0.358929	<65
P-43	M	6MV	200	Yes	0.732143	1.616071	0.692857	0.421429	0.225	<65
P-43	M	6MV	200	Yes	0.333929	0.378571	0.578571	0.558929	0.541071	<65
P-43	M	6MV	200	Yes	0.426786	0.480357	0.667857	0.648214	0.603571	<65
P-43	M	6MV	200	Yes	0.182143	0.194643	0.267857	0.255357	0.276786	<65
P-43	M	6MV	200	Yes	0.303571	0.380357	0.632143	0.669643	0.721429	<65
P-43	M	6MV	200	Yes	0.516071	0.573214	0.992857	0.357143	0.182143	<65
P-43	M	6MV	200	Yes	0.919643	1.05	2.15	1.225	0.257143	<65
P-43	M	6MV	200	Yes	0.596429	0.5625	0.510714	0.366071	0.169643	<65
P-44	M	6MV	200	No	17.9125	24.73125	63.8625	77	41.1375	<65
P-44	M	6MV	200	No	10.01875	16.025	62.2875	31.33125	43.83125	<65
P-44	M	6MV	200	No	3.14375	7.85	49.2875	31.09375	28.675	<65
P-45	F	10MV	300	Yes	148.04	153.09	148.65	152.465	158.145	<65
P-45	F	10MV	300	Yes	152.605	152.875	150.22	150.27	157.73	<65
P-46	F	10MV	200	Yes	88.256667	102.28	103.3	103.586667	105.13	<65
P-46	F	10MV	200	Yes	97.933333	102.65	102.466667	102.856667	107.35	<65
P-47	M	6MV	250	Yes	8.9	10.8625	26.091667	35.420833	2.8375	<65
P-47	M	6MV	250	Yes	11.558333	12.933333	10.383333	13.691667	2.475	<65
P-47	M	6MV	250	Yes	3.616667	3.325	0.791667	1.791667	0.366667	<65
P-48	M	6MV	200	No	4.69	16.701667	43.333333	32.47	1.305	?65
P-48	M	6MV	200	No	7.501667	32.871667	31.19	21.348333	1.871667	?65
P-48	M	6MV	200	No	4.343333	16.886667	8.54	20.301667	4.17	?65
P-49	F	6MV	200	Yes	2.534091	2.965909	4.072727	4.020455	3.1	<65
P-49	F	6MV	200	Yes	0.654545	0.770455	1.045455	1.011364	0.747727	<65
P-50	F	10MV	200	Yes	104.06	631.816667	100.533333	103.28	105.053333	<65
P-50	F	10MV	200	Yes	100.813333	102.953333	101.273333	102.423333	106.74	<65
P-51	M	6MV	200	Yes	14.774	38.45	64.092	26.936	13.684	<65
P-51	M	6MV	200	Yes	10.814	27.388	75.2	37.016	21.988	<65
P-51	M	6MV	200	Yes	19.456	22.58	17.212	22.674	23.436	<65
P-52	F	10MV	230	Yes	3.86	4.2275	5.395	5.39	4.595	<65
P-52	F	10MV	230	Yes	71.315	131.78	120.565	117.555	137.685	<65
P-52	F	10MV	230	Yes	28.8175	60.985	62.76	55.5275	53.5225	<65
P-52	F	10MV	230	Yes	5.69	7.7475	26.7	37.845	14.9875	<65
P-53	M	6MV	240	No	1.602	1.868	2.352	2.452	2.118	?65
P-53	M	6MV	240	No	0.954	1.086	1.204	1.046	0.704	?65
P-53	M	6MV	240	No	0.62	0.754	1.16	74.804	1.544	?65
P-53	M	6MV	240	No	0.84	1.004	1.348	1.588	1.526	?65
P-53	M	6MV	240	No	0.658	0.78	0.936	1.058	0.924	?65
P-53	M	6MV	240	No	1.622	1.876	2.236	2.198	1.89	?65
P-54	M	10MV	250	No	3.929167	4.170833	5.775	6.304167	6.216667	<65
P-54	M	10MV	250	No	31.7	70.629167	116.025	99.95	81.375	<65
P-54	M	10MV	250	No	11.65	29.170833	45.091667	29.6625	24.654167	<65
P-54	M	10MV	250	No	31.916667	67.358333	100.983333	134.0625	155.441667	<65
P-54	M	10MV	250	No	4.579167	4.854167	7.033333	6.958333	6.308333	<65
P-55	M	6MV	200	No	6.956	805.19	11.404	10.416	6.878	?65
P-55	M	6MV	200	No	6.998	17.924	12.248	10.906	6.638	?65
P-55	M	6MV	200	No	4.166	5.72	5.052	6.86	4.528	?65
P-56	F	6MV	200	Yes	9.15	10.383333	19.486667	38.573333	21.546667	<65
P-56	F	6MV	200	Yes	0.773333	0.816667	1.013333	1.786667	2.513333	<65
P-57	M	6MV	200	No	2.130435	2.463043	3.895652	4.745652	4.336957	<65
P-57	M	6MV	200	No	6.254348	7.3	10.369565	29.876087	33.55	<65
P-58	F	6MV	200	No	53.778	71.228	75.948	27.204	16.766	<65
P-58	F	6MV	200	No	22.682	31.522	76.872	33.448	32.308	<65
P-59	F	10MV	200	Yes	97.486667	103.5	102.706667	104.673333	105.67	<65
P-59	F	10MV	200	Yes	96.443333	101.27	101.246667	101.183333	104.643333	<65
P-60	F	6MV	200	Yes	51.965	51.725	49.8	2.835	0.48	<65
P-60	F	6MV	200	Yes	51.105	51.57	50.48	3.36	0.61	<65
P-60	F	10MV	200	Yes	52.07	51.61	50.97	1.89	0.345	<65
P-60	F	10MV	200	Yes	51.425	51.625	52.41	2.545	0.48	<65
P-61	M	10MV	200	Yes	17.5	37.438	67.38	83.536	28.698	<65
P-61	M	10MV	200	Yes	31.656	55.894	107.56	43.474	7.798	<65
P-62	M	6MV	200	No	0.683333	0.745455	0.975758	0.774242	0.580303	<65
P-62	M	6MV	200	No	0.512121	0.568182	1.039394	0.974242	1.034848	<65
P-62	M	6MV	200	No	0.760606	0.865152	2.248485	1.383333	0.545455	<65
P-62	M	6MV	200	No	1.357576	1.412121	1.463636	0.648485	0.259091	<65
P-62	M	6MV	200	No	1.269697	1.231818	0.887879	0.274242	0.1	<65
P-62	M	6MV	200	No	0.906061	0.875758	0.59697	0.227273	0.081818	<65
P-63	M	6MV	200	Yes	0	0	0	0.092857	0.2	?65
P-63	M	10MV	200	Yes	0	0	0	0	0	?65
P-63	M	6MV	200	Yes	14.478571	24.582143	46.882143	18.998214	12.310714	?65
P-63	M	6MV	200	Yes	22.05	35.016071	20.592857	10.966071	6.5125	?65
P-64	F	10MV	250	Yes	92.1	120.391667	122.625	126.108333	128.241667	<65
P-64	F	10MV	250	Yes	94.216667	115.75	118.85	120.841667	124.3	<65
P-64	F	10MV	250	Yes	4.641667	6.0625	7.891667	7.008333	3.95	<65
P-65	M	10MV	212.1	No	0.365152	0.360606	0.287879	0.160606	0.089394	<65
P-65	M	6MV	212.1	No	0.874242	0.992424	1.106061	0.715152	0.418182	<65
P-65	M	6MV	212.1	No	1.065152	1.212121	1.281818	1.012121	0.810606	<65
P-65	M	6MV	212.1	No	1.262121	1.427273	1.518182	1.542424	1.534848	<65
P-65	M	6MV	212.1	No	1.101515	1.278788	1.542424	1.742424	1.893939	<65
P-65	M	6MV	212.1	No	1.248485	1.375758	1.387879	1.222727	0.936364	<65
P-65	M	10MV	212.1	No	1.059091	1.033333	0.787879	0.436364	0.21303	<65
P-66	F	10MV	250	No	12.166667	21.895833	23.833333	0.629167	0.2	<65
P-66	F	6MV	250	No	7.216667	11.75	44.208333	11.241667	2.654167	<65
P-66	F	6MV	250	No	6.070833	31.754167	80.441667	2.175	0.525	<65
P-66	F	6MV	250	No	0.279167	0.304167	0.3	0.391667	0.1875	<65
P-66	F	6MV	250	No	33.670833	37.8625	9.516667	13.1375	1.4875	<65
P-66	F	6MV	250	No	0.629167	0.729167	1.228333	1.295833	0.683333	<65
P-66	F	6MV	250	No	0.75	0.7125	0.433333	0.2125	0.05	<65
P-67	F	10MV	200	Yes	61.873333	95.39	99.453333	99.43	103.893333	?65
P-67	F	10MV	200	Yes	68.496667	98.106667	103.053333	103.7	106.283333	?65
P-68	F	6MV	250	No	0.235	0.27	0.38	0.375	0.37	<65
P-68	F	6MV	250	No	0.335	0.38	0.55	0.56	0.535	<65
P-68	F	6MV	250	No	0.19	0.22	0.35	0.375	0.39	<65
P-69	M	6MV	200	No	0.434848	0.439394	0.406061	0.224242	0.115152	<65
P-69	M	6MV	200	No	0.440909	0.459091	0.436364	0.234848	0.101515	<65
P-70	M	6MV	300	Yes	2.566667	2.85	3.666667	3.866667	3.503333	<65
P-70	M	6MV	300	Yes	3.256667	3.643333	4.56	4.553333	3.72	<65
P-70	M	6MV	300	Yes	24.293333	71.726667	96.76	106.046667	94.636667	<65
P-70	M	6MV	300	Yes	35.92	83.493333	95.693333	96.3	132.483333	<65
P-71	M	6MV	125	No	13.11875	23.65	11.953571	7.675893	4.641964	<65
P-71	M	6MV	125	No	11.649107	24.901786	18.017857	8.683036	4.908036	<65
P-71	M	6MV	125	No	0.109821	0.116071	0.151786	0.126786	0.076786	<65
P-71	M	6MV	125	No	21.165179	38.066071	26.310714	10.838393	6.064286	<65
P-71	M	6MV	125	No	0.116964	0.121429	0.148214	0.127679	0.072321	<65
P-71	M	6MV	125	No	0.032143	0.015179	0.046429	0.110714	0.235714	<65
P-72	F	6MV	200	No	13.176	18.448	34.312	77.176	48.094	<65
P-72	F	6MV	200	No	12.018	22.336	56.916	67.778	47.57	<65
P-73	M	6MV	200	No	1.69	#NULL!	1.774286	0.971429	0.518571	<65
P-73	M	6MV	200	No	3.074286	3.107143	2.034286	1.547143	0.532857	<65
P-73	M	6MV	200	No	7.691429	5.478571	2.9	0.595714	0.324286	<65
P-73	M	6MV	200	No	1.168571	2.645714	6.262857	8.14	2.44	<65
P-73	M	6MV	200	No	0.908571	1.28	7.782857	7.564286	9.858571	<65
P-73	M	6MV	200	No	0.967143	1.501429	10.977143	6.295714	6.954286	<65
P-73	M	6MV	200	No	0.414286	0.572857	1.977143	2.155714	1.845714	<65
P-73	M	6MV	200	No	7.327143	6.125714	2.462857	0.428571	0.252857	<65
P-73	M	6MV	200	No	3.024286	2.924286	2.16	1.2	0.592857	<65
P-73	M	6MV	200	No	1.481429	1.728571	1.771429	1.095714	0.564286	<65
P-74	M	6MV	200	No	21.067391	53.221739	111.882609	104.38913	82.286957	<65
P-74	M	6MV	200	No	27.243478	51.478261	65.252174	24.128261	46.065217	<65
P-75	M	10MV	200	Yes	92.176667	103.023333	101.813333	103.303333	107.033333	<65
P-75	M	10MV	200	Yes	96.786667	102.656667	103.5	102.66	105.033333	<65
P-76	F	10MV	200	Yes	0.828571	0.892857	0.857143	0.671429	0.45	<65
P-76	F	10MV	200	Yes	0.714286	0.835714	1.257143	1.142857	0.65	<65
P-76	F	10MV	200	Yes	0.428571	0.492857	0.585714	0.571429	0.471429	<65
P-77	F	6MV	200	Yes	2.303333	4.158333	9.48	19.711667	13.63	<65
P-77	F	6MV	200	Yes	3.001667	4.005	45.78	15.108333	14.041667	<65
P-77	F	6MV	200	Yes	1.566667	2.231667	24.013333	9.308333	12.25	<65
P-78	M	6MV	240	Yes	23.214706	28.829412	1.188235	0.373529	0.094118	?65
P-78	M	6MV	240	Yes	1.208824	3.805882	5.917647	0.997059	0.617647	?65
P-78	M	6MV	240	Yes	26.423529	21.920588	8.358824	5.691176	1.179412	?65
P-78	M	6MV	240	Yes	10.273529	25.161765	21.905882	4.497059	0.723529	?65
P-78	M	6MV	240	Yes	31.091176	27.432353	2.382353	0.444118	0.111765	?65
P-78	M	6MV	240	Yes	16.985294	16.305882	0.911765	0.258824	0.044118	?65
